# Supplementary material for: Personalized Risk Assessment for Taxane-Induced Hypersensitivity Reactions: A Systematic Review and Meta-Analysis
Source: J Pers Med. 2024 Dec 24;15(1):2. doi: 10.3390/jpm15010002 (PMC11767215; doi:10.3390/jpm15010002)
Supplement: Supplementary file 1 [file jpm-15-00002-s001.zip]

Archive with 1 entries (1 files):
- jpm-3302939-supplementary.pdf
